# Supplementary material for: Enhancing Endocannabinoid Signaling via β-Catenin in the Nucleus Accumbens Attenuates PTSD- and Depression-like Behavior of Male Rats
Source: Biomedicines. 2022 Jul 25;10(8):1789. doi: 10.3390/biomedicines10081789 (PMC9394396; doi:10.3390/biomedicines10081789)
Supplement: Supplementary file 1 [file biomedicines-10-01789-s001.zip]

Archive with 1 entries (1 files):
- biomedicines-1760907-supplementary.pdf
